# Supplementary material for: Assessment of Novel Anti-thrombotic Fusion Proteins for Inhibition of Stenosis in a Porcine Model of Arteriovenous Graft
Source: PLoS One. 2015 Sep 11;10(9):e0137381. doi: 10.1371/journal.pone.0137381 (PMC4567316; doi:10.1371/journal.pone.0137381)
Supplement: S1 File — Whole blood clotting times for blood from control, TAP-ANV and ANV-6L15-treated pigs. (XLSX) [file pone.0137381.s001.xlsx]

## Sheet: Sheet1
	time to clot (sec)
	6l15				TAP				Control
animal	pre	post			pre	post			pre	post
1218	165	135		1402	78	121		1303	146	132
1219	143	145		1404	88	114		1306	147	117
1305	131	115		1405	108	105		1307	149	135
1311	162	171		1406	87	100		1308	118	136
1312	144	143		1407	91	101		1314	126	81
1313	114	134		1409	106	110		1327	101	104
1315	131	138		1410	94	97		1330	92	107
1326	118	114		1411	93	86		1333	96	111
1339	68	97		1412	92	104		1334	66	104
1340	90	119		1413	99	96		1337	102	98
1341	111	107		avg	93.6	103.4		1338	87	105
avg	125.182	128.909		stdev	8.93433	9.91295		1342	90	103
stdev	29.2671	20.9449						1401	116	105
								1403	77	79
								avg	108.071	108.357
								stdev	26.4705	17.372
