# Supplementary material for: Assessment of Novel Anti-thrombotic Fusion Proteins for Inhibition of Stenosis in a Porcine Model of Arteriovenous Graft
Source: PLoS One. 2015 Sep 11;10(9):e0137381. doi: 10.1371/journal.pone.0137381 (PMC4567316; doi:10.1371/journal.pone.0137381)
Supplement: S3 File — ALT, creatinine and WBC results from control, TAP-ANV- and ANV-6L15 treated pigs. (XLSX) [file pone.0137381.s003.xlsx]

## Sheet: Sheet1
	ALT	Control	no drug	1303	1306	1307	1308	1314	1324	1327	1330	1333	1334	1337	1338	1342	1401	1403	1408		avg	stdev		paired ttest
			ALT pre	21	25	27	15	22	22	44	26	21	34	26	34	18	21	28	31		25.9375	7.18766	ALT pre	1.7463e-05
			ALT Eut	30	43	57	31	28	34	51	42	33		33	43		25	35	50		38.2143	9.5931	ALT Eut
		Treat	TAP-ANV	1402	1404	1405	1406	1407	1409	1410	1411	1412	1413		avg	stdev		paired ttest
			ALT pre	30	24	11	10	13	28	26	29	20	35		22.6	8.72035		0.0137829
			ALT Eut	20	45	37	23	35	30	34	37	27	41		32.9	7.88036
		Treat	ANV-6L15	1218	1219	1305	1311	1312	1313	1315	1325	1326	1339	1340	1341		AVG	stdev	paired ttest
			ALT pre	18	37	24	18	22	26	28	37	27	27	29	19		26	6.42439	0.0293415
			ALT Eut		42	25	26	30	35	30	31	32	40	25	26		31.0909	5.85584
	Creatinine	control	no drug	1303	1306	1307	1308	1314	1324	1327	1330	1333	1334	1337	1338	1342	1401	1403	1408		avg	stdev	paired ttest
			Creatine Pre	1.1	0.9	0.8	0.9	1.3	0.8	0.9	1	0.8	1	0.8	0.7	1	1	1.3	1		0.95625	0.171148	0.000374438
			Creatine Eut	1.4	1.2	1.2	1.1	1.6	1.2	1	1	1.1		1	0.9		1.6	1.1	1.3		1.19286	0.21649
		Treat	TAP-ANV	1402	1404	1405	1406	1407	1409	1410	1411	1412	1413		avg	stdev	paired ttest
			Creatinine Pre	1	0.9	1.5	1.1	3.8	1	1.1	1	1	1.3		1.37	0.871844	0.66615
			Creatinine Eut	1.4	1.2	1.3	1.2	1.3	1.1	1.3	1.1	1.1	1.5		1.25	0.135401
		Treat	ANV-6l15	1218	1219	1305	1311	1312	1313	1315	1325	1326	1339	1340	1341		AVG	stdev	ttest
			Creatinine Pre	1	1.2	1	1.2	1	1	0.9	0.9	0.7	0.9	0.9	1		0.975	0.13568	0.0204051
			Creatinine Eut		1.1	1.2	1.5	1.5	1.3	1	1	0.9	0.9	0.9	1		1.11818	0.227236
	WBC	control	no drug	1303	1306	1307	1308	1314	1324	1327	1330	1333	1334	1337	1338	1342	1401	1403	1408		avg	stdev	paired ttest
			WBC Pre	17.2	15.4	20.7	24.9	12.8	15.6	13.8	24	13.5	15.8	15.7	16.7	15.6	17.6	20.1	18.8		17.3875	3.51926	0.00189846
			WBC Eut	13.1	13.7	10.6	12.8	12.1	14	13.2	14.4	9.6		13.6	15.1		14.4	20.4	12.9		13.5643	2.46065
		treat	TAP-ANV	1402	1404	1405	1406	1407	1409	1410	1411	1412	1413		avg	stdev		paired ttest
			WBC Pre	20.6	12.4	10.8	15.2	27.2	12.4	20.6	14.1	11.4	13.8		15.85	5.27831		0.0461247
			WBC Eut	19.1	12.9	10.6	13.2	16.2	11.9	15.9	9.6	11.3	12.5		13.32	2.91654
		Treat	ANV-6L15	1218	1219	1305	1311	1312	1313	1315	1325	1326	1339	1340	1341		AVG	stdev	paired ttest
			WBC Pre	21.4	16.8	17.2	20.9	22.5	15.5	16.7	13.7	12	16.4	18.2	16.9		17.35	3.06698	0.371409
			WBC Eut		13.3	22.3	13.2	16.9	22.8	11.2	12	17.3	14.3	15.3	12.6		15.5636	3.94266
