# Supplementary material for: Assessment of Novel Anti-thrombotic Fusion Proteins for Inhibition of Stenosis in a Porcine Model of Arteriovenous Graft
Source: PLoS One. 2015 Sep 11;10(9):e0137381. doi: 10.1371/journal.pone.0137381 (PMC4567316; doi:10.1371/journal.pone.0137381)
Supplement: S4 File — Effect of anti-thrombotic fusion protein treatment on open lumen area determined by MR imaging. (XLSX) [file pone.0137381.s004.xlsx]

## Sheet: Sheet1
control
pig#	graft area	lumen area	opening as % of graft area	% hyperplasia
1303	0.303	0.14	46.2046	0.537954
1306	0.283	0.036	12.7208	0.872792
1307	0.283	0.14	49.47	0.5053
1308	0.283	0.226	79.8587	0.201413
1324	0.283	0.111	39.2226	0.607774
1327	0.283	0.115	40.636	0.59364
1330	0.287	0.139	48.4321	0.515679
1334	0.283	0.098	34.629	0.65371
1337	0.283	0.041	14.4876	0.855124
1338	0.283	0.087	30.742	0.69258
1342	0.283	0.1	35.3357	0.646643
1401	0.283	0.076	26.8551	0.731449
1403	0.286	0.095	33.2168	0.667832
1408	0.276	0.053	19.2029	0.807971
avg	0.284429	0.104071	36.501	0.63499
stdev			17.0976	0.170976
6L15 treated
pig#	graft area	lumen area	opening as % of graft area	% hyperplasia
1219	0.279	0.026	9.319	0.90681
1305	0.283	0.283	100	0
1311	0.283	0.15	53.0035	0.469965
1312	0.283	0.062	21.9081	0.780919
1313	0.283	0.122	43.1095	0.568905
1315	0.283	0.151	53.3569	0.466431
1325	0.283	0.135	47.7032	0.522968
1326	0.283	0.076	26.8551	0.731449
1339	0.283	0.112	39.576	0.60424
1340	0.283	0.045	15.9011	0.840989
1341	0.283	0.095	33.5689	0.664311
avg	0.282636		40.391	0.59609
stdev			24.6547	0.246547
TAP TREATED	graft area	lumen area	opening as % of graft area	% hyperplasia
P1402	0.283	0.105	37.1025	0.628975
P1404	0.283	0.07	24.735	0.75265
P1405	0.283	0.094	33.2155	0.667845
P1406	0.283	0.08	28.2686	0.717314
P1407	0.283	0.07	24.735	0.75265
P1409	0.283	0.036	12.7208	0.872792
P1410	0.283	0.105	37.1025	0.628975
P1411	0.283	0.075	26.5018	0.734982
P1412	0.283	0	0	1
P1413	0.283	0.102	36.0424	0.639576
avg	0.283	0.0737	26.0424	0.739576
stdev			11.8339
