# Supplementary material for: Assessment of Novel Anti-thrombotic Fusion Proteins for Inhibition of Stenosis in a Porcine Model of Arteriovenous Graft
Source: PLoS One. 2015 Sep 11;10(9):e0137381. doi: 10.1371/journal.pone.0137381 (PMC4567316; doi:10.1371/journal.pone.0137381)
Supplement: S5 File — Effect of anti-thrombotic fusion protein treatment on hyperplasia-to-graft (H/G) ratios determined by histomorphometry. (XLSX) [file pone.0137381.s005.xlsx]

## Sheet: Sheet1
control	pig#	H/G ratio	H	G
	1303	0.106044	0.586	5.526
	1306	0.638434	7.206	11.287
	1307	0.032695	0.309	9.451
	1308	0.121914	1.111	9.113
	1324	0.234635	2.535	10.804
	1327	0.457491	5.026	10.986
	1330	0.171353	2.011	11.736
	1334	0.265836	2.56	9.63
	1337	0.21862	3.149	14.404
	1338	0.221856	1.614	7.275
	1342	0.823945	3.496	4.243
	1403	0.4	3.085	7.755
11	avg	0.307735	2.724	9.35083
	stdev	0.233286	1.93303	2.82001
	pig#	H/G ratio	H	G
treated 6L15	1219	0.728551	9.018	12.378
	1305
	1311	0.593188	3.396	5.725
	1312	0.727606	4.362	5.995
	1313	0.197645	2.199	11.126
	1315	0.248428	1.936	7.793
	1325	0.487621	3.88	7.957
	1326	0.915923	7.288	7.957
	1339	0.285495	2.606	9.128
	1340	1.19068	7.081	5.947
	1341	0.45746	3.382	7.393
10	avg	0.58326	4.5148	8.1399
	stdev	0.315545	2.43066	2.20708
treated TAP	pig #	H/G Ratio	H	G
	1402	0.406035	2.597	6.396
	1404	0.286999	2.585	9.007
	1406	1.09298	10.062	9.206
	1407	0.304613	2.899	9.517
	1409	0.351477	4.165	11.85
	1410	0.136646	1.1	8.05
	1411	0.290962	3.477	11.95
	1412	1.65182	10.978	6.646
	1413	0.155565	1.525	9.803
	avg	0.519678	4.37644	9.15833
	stdev	0.510346	3.40235	1.84928
